# Supplementary material for: Contrast-Enhanced CT-Based Radiomics Nomogram for Prediction of Pathologic T3a Upstaging in Clinical T1 RCC
Source: Diagnostics (Basel). 2025 Feb 12;15(4):443. doi: 10.3390/diagnostics15040443 (PMC11854503; doi:10.3390/diagnostics15040443)
Supplement: Supplementary file 1 [file diagnostics-15-00443-s001.zip]

Archive with 1 entries (1 files):
- diagnostics-3426004-supplementary.pdf
